# Supplementary material for: Genome-Wide Association Study for Resistance to Tan Spot in Synthetic Hexaploid Wheat
Source: Plants (Basel). 2022 Feb 5;11(3):433. doi: 10.3390/plants11030433 (PMC8839754; doi:10.3390/plants11030433)
Supplement: Supplementary file 1 [file plants-11-00433-s001.zip]

Archive with 1 entries (1 files):
- plants-1569676-supplementary.pdf
